# Supplementary material for: Occurrence of BMAA Isomers in Bloom-Impacted Lakes and Reservoirs of Brazil, Canada, France, Mexico, and the United Kingdom
Source: Toxins (Basel). 2022 Mar 31;14(4):251. doi: 10.3390/toxins14040251 (PMC9026818; doi:10.3390/toxins14040251)
Supplement: Supplementary file 1 [file toxins-14-00251-s001.zip]

Archive with 1 entries (1 files):
- toxins-1621664-supplementary.pdf
